# Supplementary material for: Establishment and validation of a guinea pig model for human congenital toxoplasmosis
Source: Parasit Vectors. 2021 Aug 6;14:389. doi: 10.1186/s13071-021-04890-4 (PMC8344189; doi:10.1186/s13071-021-04890-4)
Supplement: Supplementary file 2 — Additional file 2: Table S2. Logistic regressions of the probability of seroconversion depending on the duration of infection and the infectious dose as shown in Fig. 1. Table S3. Individual results of the multiple Gehan-Breslow-Wilcoxon tests as shown in Fig. 2. Table S4. Individual results of the multiple Gehan-Breslow-Wilcoxon tests as shown in Fig. 3. Table S5. Cq values of individual organs of each offspring. Table S6. Individual results of the Kruskal-Wallis tests as shown in Fig. 5. Table S7. Individual results of the Kruskal-Wallis tests as shown in Fig. 6. Table S8. Individual results of the simple linear regressions of brains and hearts as shown in Fig. 7. Table S9. Individual results of the Kruskal-Wallis tests as shown in Fig. 8. Table S10. Individual results of the Kruskal-Wallis tests as shown in Fig. 9. Table S11. Individual results of the Mann-Whitney tests as shown in Additional file 3: Figure S1. Table S12. Number of histopathologically determined lesions in the brain of each offspring. Table S13. Individual results of the Kruskal-Wallis and Mann-Whitney tests as shown in Fig. 11. [file 13071_2021_4890_MOESM2_ESM.xlsx]

## Sheet: Table S2
Logistic regressions of the probability of seroconversion depending on the duration of infection and the infectious dose shown in Fig. 1
Animal Number	Duration of trial	Dose	Serology		Simple logistic regression of seroconversion in relation to	duration	dose
2	27	10	1		Best-fit values
3	51	10	1		β0	-4.248	0.6793
4	22	10	0		β1	0.2213	-0.0007172
5	42	10	1		X at 50%	19.2	947.2
6	42	10	1
7	24	10	1		Std. Error
8	19	10	0		β0	1.896	0.5599
9	17	10	0		β1	0.09973	0.001857
10	51	100	1		X at 50%	2.923	1986
11	51	100	1
12	51	100	1		95% CI (profile likelihood)
13	36	100	1		β0	-9.306 to -1.368	-0.3842 to 1.856
14	36	100	1		β1	0.08493 to 0.4947	-0.004407 to 0.003018
15	40	100	1		X at 50%	12.91 to 26.24	???
16	11	100	0
17	10	100	0		Odds ratios
18	20	100	1		β0	0.0143	1.973
19	51	500	1		β1	1.248	0.9993
20	14	500	1
21	51	500	1		95% CI (profile likelihood) for odds ratios
22	37	500	1		β0	9.089e-005 to 0.2547	0.6810 to 6.399
23	17	500	0		β1	1.089 to 1.640	0.9956 to 1.003
24	13	500	0
25	9	500	0		Is slope significantly non-zero?
26	9	500	0		|Z|	2.219	0.3861
27	12	500	1		P value	0.0265	0.6994
					Deviation from zero?	Significant	Not Significant
					Likelihood ratio test
					Log-likelihood ratio (G squared)	18.05	0.1486
					P value	<0.0001	0.6999
					Reject Null Hypothesis?	Yes	No
					P value summary	****	ns
					Area under the ROC curve
					Area	0.9346	0.5
					Std. Error	0.04699	0.1223
					95% confidence interval	0.8425 to 1.000	0.2604 to 0.7396
					P value	0.0003	>0.9999
					Goodness of Fit
					Tjur's R squared	0.5669	0.005644
					Cox-Snell's R squared	0.5005	0.005488
					Model deviance, G squared	15.49	35.45
					Equation	log odds = -4.248+0.2213*X	log odds = 0.6793-0.0007172*X
					Data summary
					Rows in table	26	27
					Rows skipped (missing data)	0	0
					Rows analyzed (#observations)	26	27
					Number of 1	17	17
					Number of 0	9	10
					Number of parameter estimates	2	2
					#observations/#parameters	13	13.5
					# of 1/#parameters	8.5	8.5
					# of 0/#parameters	4.5	5

## Sheet: Table S3
Individual results of the multiple Gehan-Breslow-Wilcoxon tests as shown in Fig. 2
Day 15		Control	10	100	500
Control	c2		1.500	0.000	1.000
	df		1	1	1
	P		0.2207	>0.999	0.3173
10	c2			1.5	0.000
	df			1	1
	P			0.2207	>0.999
100	c2				1.000
	df				1
	P				0.3173
500	c2
	df
	P
Day 30		Control	10	100	500
Control	c2		1.000	0.000	2.400
	df		1	1	1
	P		0.3173	>0.999	0.1213
10	c2			1.000	1.389
	df			1	1
	P			0.3173	0.2386
100	c2				2.400
	df				1
	P				0.1213
500	c2
	df
	P
Day 48		Control	10	100	500
Control	c2		0.000	2.400	4.655
	df		1	1	1
	P		>0.999	0.1213	0.0310*
10	c2			2.400	4.655
	df			1	1
	P			0.1213	0.0310*
100	c2				1.225
	df				1
	P				0.2683
500	c2
	df
	P
Summarized		Control	10	100	500
Control	c2		1.200	0.7059	2.815
	df		1	1	1
	P		0.2733	0.4008	0.0934
10	c2			0.08163	5.173
	df			1	1
	P			0.7751	0.0229*
100	c2				2.407
	df				1
	P				0.1208
500	c2
	df
	P

## Sheet: Table S4
Individual results of the multiple Gehan-Breslow-Wilcoxon tests as shown in Fig. 3
Dose 10		Control	15	30	48
Control	c2		1.500	1.000	0.000
	df		1	1	1
	P		0.2207	0.3173	>0.999
15	c2			0.000	0.000
	df			1	1
	P			>0.999	>0.999
30	c2				0.3333
	df				1
	P				0.5673
48	c2
	df
	P
Dose 100		Control	15	30	48
Control	c2		0.000	0.000	2.4
	df		1	1	1
	P		>0.999	>0.999	0.1213
15	c2			0.000	2.4
	df			1	1
	P			>0.999	0.1213
30	c2				2.4
	df				1
	P				0.1213
48	c2
	df
	P
Dose 500		Control	15	30	48
Control	c2		1.000	4.5	4.655
	df		1	1	1
	P		0.3173	0.0339*	0.0310*
15	c2			1.190	4.655
	df			1	1
	P			0.2752	0.0310*
30	c2				4.655
	df				1
	P				0.0310*
48	c2
	df
	P
Summarized		Control	15	30	48
Control	c2		0.800	1.600	2.183
	df		1	1	1
	P		0.3711	0.2059	0.13296
15	c2			0.6144	4.167
	df			1	1
	P			0.4331	0.0412*
30	c2				3.328
	df				1
	P				0.0681
48	c2
	df
	P

## Sheet: Table S5
Cq values of the individual organs of each offspring
	Name of offspring	Dose	Day of infection	Duration	B	H	L	Lu	S	M
1	4 A	10	30	17 - 33	34.72	40	40	40	40	40
2	5 A	10	30	34 - 51	29.0075	40	30.13	40	40	40
3	5 B	10	30	34 - 51	27.968	40	40	35.33	IH	28.46
4	5 C	10	30	34 - 51	28.622	40	40	32.47	40	31.21
5	6 A	10	30	34 - 51	31.162	40	40	40	40	40
6	6 B	10	30	34 - 51	27.2275	32.6	IH	IH	40	40
7	6 C	10	30	34 - 51	27.756	29.14	IH	IH	40	40
8	6 D	10	30	34 - 51	26.646	40	40	40	40	40
9	7 A	10	48	17 - 33	28.026	34.35	30.82	IH	IH	29.06
10	7 B	10	48	17 - 33	30.165	31.66	29.59	40	40	29.59
11	8 A	10	48	17 - 33	26.41	27.21	25.16	IH	33.12	27.82
12	8 B	10	48	17 - 33	27.718	28.44	25.16	31.29	36.44	28.29
13	8 C	10	48	17 - 33	25.59	27.79	25.82	IH	33.25	29.35
14	8 D	10	48	17 - 33	29.0225	26.69	26.86	35.96	32.11	25.98
15	9 A	10	48	17 - 33	27.04	26.7	25.51	IH	31.07	27.22
16	9 B	10	48	17 - 33	27.848	27.92	28.27	IH	30.52	26.18
17	9 C	10	48	17 - 33	25.34	25.05	25.81	IH	IH	26.11
18	9 D	10	48	17 - 33	28.304	26.54	28.02	IH	29.65	26.2
19	13 A	100	30	34 - 51	26.0875	40	40	IH	40	40
20	13 B	100	30	34 - 51	28.17	40	40	IH	40	28.69
21	13 C	100	30	34 - 51	27.984	31.75	40	IH	40	40
22	13 D	100	30	34 - 51	29.6817	40	35.46	IH	40	28.87
23	14 A	100	30	34 - 51	28.994	40	40	34.78	IH	28.31
24	14 B	100	30	34 - 51	26.884	35.14	36.61	IH	40	32.47
25	15 A	100	30	34 - 51	29.3525	33.04	40	IH	40	40
26	15 B	100	30	34 - 51	26.952	31.83	40	40	40	30.22
27	15 C	100	30	34 - 51	26.83	30.15	40	IH	IH	28.15
28	16 A	100	48	0 - 16	37.866	40	40	IH	40	IH
29	16 B	100	48	0 - 16	36.108	33.65	35.2	IH	IH	IH
30	17 A	100	48	0 - 16	37.382	24.1	35.25	IH	40	IH
31	17 B	100	48	0 - 16	34.7525	33.1	35.47	IH	30.93	IH
32	17 C	100	48	0 - 16	35.388	40	34.02	IH	30.91	IH
33	18 A	100	48	17 - 33	28.654	27.22	29.75	IH	IH	28.41
34	18 B	100	48	17 - 33	30.268	32.56	28.39	IH	40	27.96
35	18 C	100	48	17 - 33	29.084	30.05	40	IH	40	28.56
36	18 D	100	48	17 - 33	28.926	30.16	29.02	IH	40	27.67
37	24 B	500	30	0 - 16	38.0875	40	30.59	IH	29.89	40
38	26 A	500	48	0 - 16	37.62	34.21	33.27	IH	34.2	40
39	26 B	500	48	0 - 16	38.944	37.75	IH	IH	IH	40
40	26 C	500	48	0 - 16	32.548	30.68	32	IH	30.16	40
41	26 D	500	48	0 - 16	37.63	31.81	33.65	IH	IH	40
42	27 A	500	48	0 - 16	28.552	29.67	31.75	34.25	32.14	31.53
B, brain; H, heart; L, liver, Lu, lung; S, spleen; M, femoral muscles; IH, no result could be generated due to PCR inhibition

## Sheet: Table S6
Individual results of the Kruskal Wallis tests as shown in Fig. 5
Number of families	1
Number of comparisons per family	15
Alpha	0.05
Dunn's multiple comparisons test	Mean rank difference	Significant?	Summary	Adjusted P Value
B vs. H	-37.9	Yes	*	0.0432
B vs. L	-42.7	Yes	*	0.0148
B vs. Lu	-78.07	Yes	***	0.0006
B vs. S	-76.65	Yes	****	<0,0001
B vs. M	-30.8	No	ns	0.286
H vs. L	-4.799	No	ns	>0,9999
H vs. Lu	-40.16	No	ns	0.529
H vs. S	-38.74	No	ns	0.064
H vs. M	7.102	No	ns	>0,9999
L vs. Lu	-35.36	No	ns	0.9907
L vs. S	-33.94	No	ns	0.207
L vs. M	11.9	No	ns	>0,9999
Lu vs. S	1.42	No	ns	>0,9999
Lu vs. M	47.26	No	ns	0.2196
S vs. M	45.84	Yes	*	0.0153
Test details	Mean rank 1	Mean rank 2	Mean rank difference	n1	n2	Z
B vs. H	64.64	102.5	-37.9	42	42	2.981
B vs. L	64.64	107.3	-42.7	42	39	3.295
B vs. Lu	64.64	142.7	-78.07	42	12	4.092
B vs. S	64.64	141.3	-76.65	42	33	5.654
B vs. M	64.64	95.45	-30.8	42	37	2.344
H vs. L	102.5	107.3	-4.799	42	39	0.3703
H vs. Lu	102.5	142.7	-40.16	42	12	2.105
H vs. S	102.5	141.3	-38.74	42	33	2.858
H vs. M	102.5	95.45	7.102	42	37	0.5405
L vs. Lu	107.3	142.7	-35.36	39	12	1.838
L vs. S	107.3	141.3	-33.94	39	33	2.462
L vs. M	107.3	95.45	11.9	39	37	0.8898
Lu vs. S	142.7	141.3	1.42	12	33	0.0723
Lu vs. M	142.7	95.45	47.26	12	37	2.441
S vs. M	141.3	95.45	45.84	33	37	3.285

## Sheet: Table S7
Individual results of the Kruskal Wallis tests as shown in Fig. 6
Figure 6a, Duration 0 - 16 days:
Number of families	1
Number of comparisons per family	15
Alpha	0.05
Dunn's multiple comparisons test	Mean rank difference	Significant?	Summary	Adjusted P Value
B vs. H	5.136	No	ns	>0.9999
B vs. L	6.168	No	ns	>0.9999
B vs. Lu	3.818	No	ns	>0.9999
B vs. S	8.693	No	ns	>0.9999
B vs. M	-9.848	No	ns	>0.9999
H vs. L	1.032	No	ns	>0.9999
H vs. Lu	-1.318	No	ns	>0.9999
H vs. S	3.557	No	ns	>0.9999
H vs. M	-14.98	No	ns	0.4532
L vs. Lu	-2.35	No	ns	>0.9999
L vs. S	2.525	No	ns	>0.9999
L vs. M	-16.02	No	ns	0.3421
Lu vs. S	4.875	No	ns	>0.9999
Lu vs. M	-13.67	No	ns	>0.9999
S vs. M	-18.54	No	ns	0.176
Test details	Mean rank 1	Mean rank 2	Mean rank difference	n1	n2	Z
B vs. H	26.82	21.68	5.136	11	11	0.8842
B vs. L	26.82	20.65	6.168	11	10	1.036
B vs. Lu	26.82	23	3.818	11	1	0.2683
B vs. S	26.82	18.13	8.693	11	8	1.373
B vs. M	26.82	36.67	-9.848	11	6	1.424
H vs. L	21.68	20.65	1.032	11	10	0.1733
H vs. Lu	21.68	23	-1.318	11	1	0.09264
H vs. S	21.68	18.13	3.557	11	8	0.5619
H vs. M	21.68	36.67	-14.98	11	6	2.167
L vs. Lu	20.65	23	-2.35	10	1	0.1645
L vs. S	20.65	18.13	2.525	10	8	0.3907
L vs. M	20.65	36.67	-16.02	10	6	2.277
Lu vs. S	23	18.13	4.875	1	8	0.3374
Lu vs. M	23	36.67	-13.67	1	6	0.9288
S vs. M	18.13	36.67	-18.54	8	6	2.52
Figure 6b, Duration 17 - 33 days:
Number of families	1
Number of comparisons per family	15
Alpha	0.05
Dunn's multiple comparisons test	Mean rank difference	Significant?	Summary	Adjusted P Value
B vs. H	-2.733	No	ns	>0.9999
B vs. L	0.9	No	ns	>0.9999
B vs. Lu	-33.53	No	ns	0.1032
B vs. S	-30.87	Yes	**	0.0045
B vs. M	2.367	No	ns	>0.9999
H vs. L	3.633	No	ns	>0.9999
H vs. Lu	-30.8	No	ns	0.1958
H vs. S	-28.13	Yes	*	0.0148
H vs. M	5.1	No	ns	>0.9999
L vs. Lu	-34.43	No	ns	0.0828
L vs. S	-31.77	Yes	**	0.003
L vs. M	1.467	No	ns	>0.9999
Lu vs. S	2.667	No	ns	>0.9999
Lu vs. M	35.9	No	ns	0.0572
S vs. M	33.23	Yes	**	0.0015
Test details	Mean rank 1	Mean rank 2	Mean rank difference	n1	n2	Z
B vs. H	31.97	34.7	-2.733	15	15	0.3395
B vs. L	31.97	31.07	0.9	15	15	0.1118
B vs. Lu	31.97	65.5	-33.53	15	4	2.703
B vs. S	31.97	62.83	-30.87	15	12	3.615
B vs. M	31.97	29.6	2.367	15	15	0.2939
H vs. L	34.7	31.07	3.633	15	15	0.4513
H vs. Lu	34.7	65.5	-30.8	15	4	2.482
H vs. S	34.7	62.83	-28.13	15	12	3.294
H vs. M	34.7	29.6	5.1	15	15	0.6334
L vs. Lu	31.07	65.5	-34.43	15	4	2.775
L vs. S	31.07	62.83	-31.77	15	12	3.72
L vs. M	31.07	29.6	1.467	15	15	0.1822
Lu vs. S	65.5	62.83	2.667	4	12	0.2095
Lu vs. M	65.5	29.6	35.9	4	15	2.893
S vs. M	62.83	29.6	33.23	12	15	3.892
Figure 6c, Duration 34 - 51 days:
Number of families	1
Number of comparisons per family	15
Alpha	0.05
Dunn's multiple comparisons test	Mean rank difference	Significant?	Summary	Adjusted P Value
B vs. H	-35.19	Yes	****	<0.0001
B vs. L	-43.24	Yes	****	<0.0001
B vs. Lu	-37.53	Yes	**	0.0021
B vs. S	-49.31	Yes	****	<0.0001
B vs. M	-28.41	Yes	**	0.0033
H vs. L	-8.054	No	ns	>0.9999
H vs. Lu	-2.339	No	ns	>0.9999
H vs. S	-14.13	No	ns	>0.9999
H vs. M	6.781	No	ns	>0.9999
L vs. Lu	5.714	No	ns	>0.9999
L vs. S	-6.071	No	ns	>0.9999
L vs. M	14.83	No	ns	0.937
Lu vs. S	-11.79	No	ns	>0.9999
Lu vs. M	9.121	No	ns	>0.9999
S vs. M	20.91	No	ns	0.1512
Test details	Mean rank 1	Mean rank 2	Mean rank difference	n1	n2	Z
B vs. H	10.69	45.88	-35.19	16	16	4.574
B vs. L	10.69	53.93	-43.24	16	14	5.43
B vs. Lu	10.69	48.21	-37.53	16	7	3.806
B vs. S	10.69	60	-49.31	16	13	6.069
B vs. M	10.69	39.09	-28.41	16	16	3.692
H vs. L	45.88	53.93	-8.054	16	14	1.011
H vs. Lu	45.88	48.21	-2.339	16	7	0.2372
H vs. S	45.88	60	-14.13	16	13	1.739
H vs. M	45.88	39.09	6.781	16	16	0.8815
L vs. Lu	53.93	48.21	5.714	14	7	0.5673
L vs. S	53.93	60	-6.071	14	13	0.7244
L vs. M	53.93	39.09	14.83	14	16	1.863
Lu vs. S	48.21	60	-11.79	7	13	1.155
Lu vs. M	48.21	39.09	9.121	7	16	0.925
S vs. M	60	39.09	20.91	13	16	2.573
Comparisons of B
Number of families	1
Number of comparisons per family	3
Alpha	0.05
Dunn's multiple comparisons test	Mean rank difference	Significant?	Summary	Adjusted P Value
0 - 16 vs. 17 - 33	18.39	Yes	***	0.0005
0 - 16 vs. 34 - 51	20.1	Yes	****	<0.0001
17 - 33 vs. 34 - 51	1.708	No	ns	>0.9999
Test details	Mean rank 1	Mean rank 2	Mean rank difference	n1	n2	Z
0 - 16 vs. 17 - 33	35.73	17.33	18.39	11	15	3.777
0 - 16 vs. 34 - 51	35.73	15.63	20.1	11	16	4.184
17 - 33 vs. 34 - 51	17.33	15.63	1.708	15	16	0.3875
Comparisons of H
Number of families	1
Number of comparisons per family	3
Alpha	0.05
Dunn's multiple comparisons test	Mean rank difference	Significant?	Summary	Adjusted P Value
0 - 16 vs. 17 - 33	11.44	No	ns	0.0514
0 - 16 vs. 34 - 51	-5.114	No	ns	0.84
17 - 33 vs. 34 - 51	-16.55	Yes	***	0.0004
Test details	Mean rank 1	Mean rank 2	Mean rank difference	n1	n2	Z
0 - 16 vs. 17 - 33	23.64	12.2	11.44	11	15	2.384
0 - 16 vs. 34 - 51	23.64	28.75	-5.114	11	16	1.08
17 - 33 vs. 34 - 51	12.2	28.75	-16.55	15	16	3.81
Comparisons of L
Number of families	1
Number of comparisons per family	3
Alpha	0.05
Dunn's multiple comparisons test	Mean rank difference	Significant?	Summary	Adjusted P Value
0 - 16 vs. 17 - 33	9.817	No	ns	0.0925
0 - 16 vs. 34 - 51	-9.543	No	ns	0.1154
17 - 33 vs. 34 - 51	-19.36	Yes	****	<0.0001
Test details	Mean rank 1	Mean rank 2	Mean rank difference	n1	n2	Z
0 - 16 vs. 17 - 33	20.35	10.53	9.817	10	15	2.159
0 - 16 vs. 34 - 51	20.35	29.89	-9.543	10	14	2.07
17 - 33 vs. 34 - 51	10.53	29.89	-19.36	15	14	4.678
Comparisons of Lu
Number of families	1
Number of comparisons per family	3
Alpha	0.05
Dunn's multiple comparisons test	Mean rank difference	Significant?	Summary	Adjusted P Value
0 - 16 vs. 17 - 33	-3.5	No	ns	>0.9999
0 - 16 vs. 34 - 51	-4	No	ns	0.8039
17 - 33 vs. 34 - 51	-0.5	No	ns	>0.9999
Test details	Mean rank 1	Mean rank 2	Mean rank difference	n1	n2	Z
0 - 16 vs. 17 - 33	3	6.5	-3.5	1	4	0.9268
0 - 16 vs. 34 - 51	3	7	-4	1	7	1.108
17 - 33 vs. 34 - 51	6.5	7	-0.5	4	7	0.2362
Comparisons of S
Number of families	1
Number of comparisons per family	3
Alpha	0.05
Dunn's multiple comparisons test	Mean rank difference	Significant?	Summary	Adjusted P Value
0 - 16 vs. 17 - 33	-3.792	No	ns	0.9899
0 - 16 vs. 34 - 51	-13	Yes	**	0.0021
17 - 33 vs. 34 - 51	-9.208	Yes	*	0.021
Test details	Mean rank 1	Mean rank 2	Mean rank difference	n1	n2	Z
0 - 16 vs. 17 - 33	10.5	14.29	-3.792	8	12	0.9742
0 - 16 vs. 34 - 51	10.5	23.5	-13	8	13	3.393
17 - 33 vs. 34 - 51	14.29	23.5	-9.208	12	13	2.697
Comparisons of M
Number of families	1
Number of comparisons per family	3
Alpha	0.05
Dunn's multiple comparisons test	Mean rank difference	Significant?	Summary	Adjusted P Value
0 - 16 vs. 17 - 33	18.65	Yes	***	0.0007
0 - 16 vs. 34 - 51	5.833	No	ns	0.7413
17 - 33 vs. 34 - 51	-12.82	Yes	**	0.0021
Test details	Mean rank 1	Mean rank 2	Mean rank difference	n1	n2	Z
0 - 16 vs. 17 - 33	29.08	10.43	18.65	6	15	3.667
0 - 16 vs. 34 - 51	29.08	23.25	5.833	6	16	1.157
17 - 33 vs. 34 - 51	10.43	23.25	-12.82	15	16	3.387

## Sheet: Table S8
Individual results of the simple linear regressions of brains and hearts as shown in Fig. 7
	B	L
Best-fit values
Slope	-0.2786	0.1702
Y-intercept	37.65	32.2
X-intercept	135.2	-189.2
1/slope	-3.59	5.877
Std. Error
Slope	0.04059	0.07259
Y-intercept	1.161	2.076
95% Confidence Intervals
Slope	-0.3646 to -0.1925	0.01627 to 0.3240
Y-intercept	35.19 to 40.11	27.80 to 36.60
X-intercept	109.2 to 184.2	-2225 to -86.71
Goodness of Fit
R squared	0.7464	0.2556
Sy.x	2.05	3.666
Is slope significantly non-zero?
F	47.09	5.494
DFn, DFd	1, 16	1, 16
P value	<0.0001	0.0323
Deviation from zero?	Significant	Significant
Equation	Y = -0.2786*X + 37.65	Y = 0.1702*X + 32.20
Data
Number of X values	18	18
Maximum number of Y replicates	1	1
Total number of values	18	18
Number of missing values	0	0

## Sheet: Table S9
Individual results of the Kruskal Wallis tests as shown in Fig. 8
Figure 8a, dose 10 oocysts:
Number of families	1
Number of comparisons per family	15
Alpha	0.05
Dunn's multiple comparisons test	Mean rank difference	Significant?	Summary	Adjusted P Value
B vs. H	-18.06	No	ns	0.6528
B vs. L	-11.17	No	ns	>0.9999
B vs. Lu	-41.28	Yes	**	0.0025
B vs. S	-38.78	Yes	***	0.0005
B vs. M	-16.25	No	ns	>0.9999
H vs. L	6.882	No	ns	>0.9999
H vs. Lu	-23.22	No	ns	0.5102
H vs. S	-20.72	No	ns	0.4076
H vs. M	1.806	No	ns	>0.9999
L vs. Lu	-30.1	No	ns	0.1063
L vs. S	-27.6	No	ns	0.0631
L vs. M	-5.076	No	ns	>0.9999
Lu vs. S	2.5	No	ns	>0.9999
Lu vs. M	25.03	No	ns	0.3349
S vs. M	22.53	No	ns	0.2449
Test details	Mean rank 1	Mean rank 2	Mean rank difference	n1	n2	Z
B vs. H	28.89	46.94	-18.06	18	18	2.019
B vs. L	28.89	40.06	-11.17	18	16	1.212
B vs. Lu	28.89	70.17	-41.28	18	9	3.768
B vs. S	28.89	67.67	-38.78	18	15	4.134
B vs. M	28.89	45.14	-16.25	18	18	1.817
H vs. L	46.94	40.06	6.882	18	16	0.7465
H vs. Lu	46.94	70.17	-23.22	18	9	2.12
H vs. S	46.94	67.67	-20.72	18	15	2.209
H vs. M	46.94	45.14	1.806	18	18	0.2019
L vs. Lu	40.06	70.17	-30.1	16	9	2.693
L vs. S	40.06	67.67	-27.6	16	15	2.862
L vs. M	40.06	45.14	-5.076	16	18	0.5506
Lu vs. S	70.17	67.67	2.5	9	15	0.221
Lu vs. M	70.17	45.14	25.03	9	18	2.285
S vs. M	67.67	45.14	22.53	15	18	2.401
Figure 8b, dose 100 oocysts:
Number of families	1
Number of comparisons per family	15
Alpha	0.05
Dunn's multiple comparisons test	Mean rank difference	Significant?	Summary	Adjusted P Value
B vs. H	-18.28	No	ns	0.292
B vs. L	-28.78	Yes	**	0.0035
B vs. Lu	-31.28	No	ns	>0.9999
B vs. S	-39.06	Yes	****	<0.0001
B vs. M	-4.662	No	ns	>0.9999
H vs. L	-10.5	No	ns	>0.9999
H vs. Lu	-13	No	ns	>0.9999
H vs. S	-20.79	No	ns	0.1941
H vs. M	13.62	No	ns	>0.9999
L vs. Lu	-2.5	No	ns	>0.9999
L vs. S	-10.29	No	ns	>0.9999
L vs. M	24.12	No	ns	0.0713
Lu vs. S	-7.786	No	ns	>0.9999
Lu vs. M	26.62	No	ns	>0.9999
S vs. M	34.4	Yes	**	0.0021
Test details	Mean rank 1	Mean rank 2	Mean rank difference	n1	n2	Z
B vs. H	23.72	42	-18.28	18	18	2.336
B vs. L	23.72	52.5	-28.78	18	18	3.679
B vs. Lu	23.72	55	-31.28	18	2	1.788
B vs. S	23.72	62.79	-39.06	18	14	4.671
B vs. M	23.72	28.38	-4.662	18	13	0.5458
H vs. L	42	52.5	-10.5	18	18	1.342
H vs. Lu	42	55	-13	18	2	0.7432
H vs. S	42	62.79	-20.79	18	14	2.485
H vs. M	42	28.38	13.62	18	13	1.594
L vs. Lu	52.5	55	-2.5	18	2	0.1429
L vs. S	52.5	62.79	-10.29	18	14	1.23
L vs. M	52.5	28.38	24.12	18	13	2.823
Lu vs. S	55	62.79	-7.786	2	14	0.4389
Lu vs. M	55	28.38	26.62	2	13	1.493
S vs. M	62.79	28.38	34.4	14	13	3.806
Figure 8b, dose 500 oocysts:
Number of families	1
Number of comparisons per family	15
Alpha	0.05
Dunn's multiple comparisons test	Mean rank difference	Significant?	Summary	Adjusted P Value
B vs. H	2.417	No	ns	>0.9999
B vs. L	5.5	No	ns	>0.9999
B vs. Lu	-1.5	No	ns	>0.9999
B vs. S	7.25	No	ns	>0.9999
B vs. M	-6.917	No	ns	>0.9999
H vs. L	3.083	No	ns	>0.9999
H vs. Lu	-3.917	No	ns	>0.9999
H vs. S	4.833	No	ns	>0.9999
H vs. M	-9.333	No	ns	0.7245
L vs. Lu	-7	No	ns	>0.9999
L vs. S	1.75	No	ns	>0.9999
L vs. M	-12.42	No	ns	0.1838
Lu vs. S	8.75	No	ns	>0.9999
Lu vs. M	-5.417	No	ns	>0.9999
S vs. M	-14.17	No	ns	0.1101
Test details	Mean rank 1	Mean rank 2	Mean rank difference	n1	n2	Z
B vs. H	15.5	13.08	2.417	6	6	0.5113
B vs. L	15.5	10	5.5	6	5	1.11
B vs. Lu	15.5	17	-1.5	6	1	0.1696
B vs. S	15.5	8.25	7.25	6	4	1.372
B vs. M	15.5	22.42	-6.917	6	6	1.463
H vs. L	13.08	10	3.083	6	5	0.622
H vs. Lu	13.08	17	-3.917	6	1	0.4429
H vs. S	13.08	8.25	4.833	6	4	0.9147
H vs. M	13.08	22.42	-9.333	6	6	1.975
L vs. Lu	10	17	-7	5	1	0.7806
L vs. S	10	8.25	1.75	5	4	0.3187
L vs. M	10	22.42	-12.42	5	6	2.505
Lu vs. S	17	8.25	8.75	1	4	0.956
Lu vs. M	17	22.42	-5.417	1	6	0.6126
S vs. M	8.25	22.42	-14.17	4	6	2.681
Comparisons of B
Number of families	1
Number of comparisons per family	3
Alpha	0.05
Dunn's multiple comparisons test	Mean rank difference	Significant?	Summary	Adjusted P Value
10 vs. 100	-7.667	No	ns	0.1825
10 vs. 500	-19.78	Yes	**	0.0019
100 vs. 500	-12.11	No	ns	0.1087
Test details	Mean rank 1	Mean rank 2	Mean rank difference	n1	n2	Z
10 vs. 100	15.39	23.06	-7.667	18	18	1.875
10 vs. 500	15.39	35.17	-19.78	18	6	3.42
100 vs. 500	23.06	35.17	-12.11	18	6	2.094
Comparisons of H
Number of families	1
Number of comparisons per family	3
Alpha	0.05
Dunn's multiple comparisons test	Mean rank difference	Significant?	Summary	Adjusted P Value
10 vs. 100	-4.722	No	ns	0.7234
10 vs. 500	-4.111	No	ns	>0.9999
100 vs. 500	0.6111	No	ns	>0.9999
Test details	Mean rank 1	Mean rank 2	Mean rank difference	n1	n2	Z
10 vs. 100	18.89	23.61	-4.722	18	18	1.172
10 vs. 500	18.89	23	-4.111	18	6	0.7216
100 vs. 500	23.61	23	0.6111	18	6	0.1073
Comparisons of L
Number of families	1
Number of comparisons per family	3
Alpha	0.05
Dunn's multiple comparisons test	Mean rank difference	Significant?	Summary	Adjusted P Value
10 vs. 100	-10.63	Yes	*	0.0164
10 vs. 500	-1.956	No	ns	>0.9999
100 vs. 500	8.672	No	ns	0.3703
Test details	Mean rank 1	Mean rank 2	Mean rank difference	n1	n2	Z
10 vs. 100	14.84	25.47	-10.63	16	18	2.778
10 vs. 500	14.84	16.8	-1.956	16	5	0.3429
100 vs. 500	25.47	16.8	8.672	18	5	1.541
Comparisons of Lu
Number of families	1
Number of comparisons per family	3
Alpha	0.05
Dunn's multiple comparisons test	Mean rank difference	Significant?	Summary	Adjusted P Value
10 vs. 100	0.08333	No	ns	>0.9999
10 vs. 500	3.833	No	ns	0.8449
100 vs. 500	3.75	No	ns	>0.9999
Test details	Mean rank 1	Mean rank 2	Mean rank difference	n1	n2	Z
10 vs. 100	6.833	6.75	0.08333	9	2	0.03156
10 vs. 500	6.833	3	3.833	9	1	1.077
100 vs. 500	6.75	3	3.75	2	1	0.9065
Comparisons of S
Number of families	1
Number of comparisons per family	3
Alpha	0.05
Dunn's multiple comparisons test	Mean rank difference	Significant?	Summary	Adjusted P Value
10 vs. 100	-4.795	No	ns	0.3907
10 vs. 500	9.633	No	ns	0.1341
100 vs. 500	14.43	Yes	**	0.0085
Test details	Mean rank 1	Mean rank 2	Mean rank difference	n1	n2	Z
10 vs. 100	16.13	20.93	-4.795	15	14	1.513
10 vs. 500	16.13	6.5	9.633	15	4	2.007
100 vs. 500	20.93	6.5	14.43	14	4	2.984
Comparisons of M
Number of families	1
Number of comparisons per family	3
Alpha	0.05
Dunn's multiple comparisons test	Mean rank difference	Significant?	Summary	Adjusted P Value
10 vs. 100	-0.5128	No	ns	>0.9999
10 vs. 500	-12.25	Yes	*	0.0407
100 vs. 500	-11.74	No	ns	0.0717
Test details	Mean rank 1	Mean rank 2	Mean rank difference	n1	n2	Z
10 vs. 100	16.83	17.35	-0.5128	18	13	0.1338
10 vs. 500	16.83	29.08	-12.25	18	6	2.468
100 vs. 500	17.35	29.08	-11.74	13	6	2.259

## Sheet: Table S10
Individual results of the Kruskal Wallis tests as shown in Fig. 9
Figure 9a, dose 10 oocysts:
Number of families	1
Number of comparisons per family	15
Alpha	0.05
Dunn's multiple comparisons test	Mean rank difference	Significant?	Summary	Adjusted P Value
B vs. H	-16.86	Yes	*	0.0125
B vs. L	-17.89	Yes	*	0.0181
B vs. Lu	-16.09	No	ns	0.054
B vs. S	-21.29	Yes	***	0.0008
B vs. M	-16.14	Yes	*	0.0206
H vs. L	-1.029	No	ns	>0.9999
H vs. Lu	0.7714	No	ns	>0.9999
H vs. S	-4.429	No	ns	>0.9999
H vs. M	0.7143	No	ns	>0.9999
L vs. Lu	1.8	No	ns	>0.9999
L vs. S	-3.4	No	ns	>0.9999
L vs. M	1.743	No	ns	>0.9999
Lu vs. S	-5.2	No	ns	>0.9999
Lu vs. M	-0.05714	No	ns	>0.9999
S vs. M	5.143	No	ns	>0.9999
Test details	Mean rank 1	Mean rank 2	Mean rank difference	n1	n2	Z
B vs. H	4.714	21.57	-16.86	7	7	3.342
B vs. L	4.714	22.6	-17.89	7	5	3.237
B vs. Lu	4.714	20.8	-16.09	7	5	2.911
B vs. S	4.714	26	-21.29	7	6	4.054
B vs. M	4.714	20.86	-16.14	7	7	3.2
H vs. L	21.57	22.6	-1.029	7	5	0.1861
H vs. Lu	21.57	20.8	0.7714	7	5	0.1396
H vs. S	21.57	26	-4.429	7	6	0.8435
H vs. M	21.57	20.86	0.7143	7	7	0.1416
L vs. Lu	22.6	20.8	1.8	5	5	0.3016
L vs. S	22.6	26	-3.4	5	6	0.595
L vs. M	22.6	20.86	1.743	5	7	0.3154
Lu vs. S	20.8	26	-5.2	5	6	0.91
Lu vs. M	20.8	20.86	-0.05714	5	7	0.01034
S vs. M	26	20.86	5.143	6	7	0.9796
Figure 9b, dose 100 oocysts:
Number of families	1
Number of comparisons per family	15
Alpha	0.05
Dunn's multiple comparisons test	Mean rank difference	Significant?	Summary	Adjusted P Value
B vs. H	-18.56	Yes	*	0.0214
B vs. L	-25.39	Yes	***	0.0002
B vs. Lu	-20.81	No	ns	0.4662
B vs. S	-28.06	Yes	****	<0.0001
B vs. M	-12.39	No	ns	0.4988
H vs. L	-6.833	No	ns	>0.9999
H vs. Lu	-2.25	No	ns	>0.9999
H vs. S	-9.5	No	ns	>0.9999
H vs. M	6.167	No	ns	>0.9999
L vs. Lu	4.583	No	ns	>0.9999
L vs. S	-2.667	No	ns	>0.9999
L vs. M	13	No	ns	0.3822
Lu vs. S	-7.25	No	ns	>0.9999
Lu vs. M	8.417	No	ns	>0.9999
S vs. M	15.67	No	ns	0.1768
Test details	Mean rank 1	Mean rank 2	Mean rank difference	n1	n2	Z
B vs. H	6.444	25	-18.56	9	9	3.189
B vs. L	6.444	31.83	-25.39	9	9	4.363
B vs. Lu	6.444	27.25	-20.81	9	2	2.156
B vs. S	6.444	34.5	-28.06	9	7	4.51
B vs. M	6.444	18.83	-12.39	9	9	2.129
H vs. L	25	31.83	-6.833	9	9	1.174
H vs. Lu	25	27.25	-2.25	9	2	0.2332
H vs. S	25	34.5	-9.5	9	7	1.527
H vs. M	25	18.83	6.167	9	9	1.06
L vs. Lu	31.83	27.25	4.583	9	2	0.475
L vs. S	31.83	34.5	-2.667	9	7	0.4287
L vs. M	31.83	18.83	13	9	9	2.234
Lu vs. S	27.25	34.5	-7.25	2	7	0.7325
Lu vs. M	27.25	18.83	8.417	2	9	0.8722
S vs. M	34.5	18.83	15.67	7	9	2.518
Comparisons of B
Mann Whitney test
P value	0.7577
Exact or approximate P value?	Exact
P value summary	ns
Significantly different (P < 0.05)?	No
One- or two-tailed P value?	Two-tailed
Sum of ranks in column 10,100	63 , 73
Mann-Whitney U	28
Difference between medians
Median of column 10	27.97, n=7
Median of column 100	27.98, n=9
Difference: Actual	0.01
Difference: Hodges-Lehmann	-0.4
Comparisons of H
Mann Whitney test
P value	0.5007
Exact or approximate P value?	Exact
P value summary	ns
Significantly different (P < 0.05)?	No
One- or two-tailed P value?	Two-tailed
Sum of ranks in column 10,100	66 , 70
Mann-Whitney U	25
Difference between medians
Median of column 10	40.00, n=7
Median of column 100	35.14, n=9
Difference: Actual	-4.86
Difference: Hodges-Lehmann	0
Comparisons of L
Mann Whitney test
P value	>0.9999
Exact or approximate P value?	Exact
P value summary	ns
Significantly different (P < 0.05)?	No
One- or two-tailed P value?	Two-tailed
Sum of ranks in column 10,100	37 , 68
Mann-Whitney U	22
Difference between medians
Median of column 10	40.00, n=5
Median of column 100	40.00, n=9
Difference: Actual	0
Difference: Hodges-Lehmann	0
Comparisons of Lu
Mann Whitney test
P value	>0.9999
Exact or approximate P value?	Exact
P value summary	ns
Significantly different (P < 0.05)?	No
One- or two-tailed P value?	Two-tailed
Sum of ranks in column 10,100	20.50 , 7.500
Mann-Whitney U	4.5
Difference between medians
Median of column 10	40.00, n=5
Median of column 100	37.39, n=2
Difference: Actual	-2.61
Difference: Hodges-Lehmann	0
Comparisons of S
Mann Whitney test
P value	>0.9999
Exact or approximate P value?	Exact
P value summary	ns
Significantly different (P < 0.05)?	No
One- or two-tailed P value?	Two-tailed
Sum of ranks in column 10,100	42 , 49
Mann-Whitney U	21
Difference between medians
Median of column 10	40.00, n=6
Median of column 100	40.00, n=7
Difference: Actual	0
Difference: Hodges-Lehmann	0
Comparisons of M
Mann Whitney test
P value	0.1531
Exact or approximate P value?	Exact
P value summary	ns
Significantly different (P < 0.05)?	No
One- or two-tailed P value?	Two-tailed
Sum of ranks in column 10,100	72.50 , 63.50
Mann-Whitney U	18.5
Difference between medians
Median of column 10	40.00, n=7
Median of column 100	30.22, n=9
Difference: Actual	-9.78
Difference: Hodges-Lehmann	-2.9

## Sheet: Table S11
Individual results of the Mann Whitney tests as shown in Figure S1
Figure S1a, brain
Mann Whitney test
P value	0.5237
Exact or approximate P value?	Exact
P value summary	ns
Significantly different (P < 0.05)?	No
One- or two-tailed P value?	Two-tailed
Sum of ranks in column SB, BA	30 , 61
Mann-Whitney U	15
Difference between medians
Median of column SB	27.97, n=5
Median of column BA	28.08, n=8
Difference: Actual	0.109
Difference: Hodges-Lehmann	0.4835
Figure S1b, heart
Mann Whitney test
P value	0.1284
Exact or approximate P value?	Exact
P value summary	ns
Significantly different (P < 0.05)?	No
One- or two-tailed P value?	Two-tailed
Sum of ranks in column SB, BA	55 , 81
Mann-Whitney U	15
Difference between medians
Median of column SB	40.00, n=5
Median of column BA	33.04, n=11
Difference: Actual	-6.96
Difference: Hodges-Lehmann	-3.31
Figure S1c, liver
Mann Whitney test
P value	0.6703
Exact or approximate P value?	Exact
P value summary	ns
Significantly different (P < 0.05)?	No
One- or two-tailed P value?	Two-tailed
Sum of ranks in column SB, BA	39 , 66
Mann-Whitney U	21
Difference between medians
Median of column SB	40.00, n=5
Median of column BA	40.00, n=9
Difference: Actual	0
Difference: Hodges-Lehmann	0
Figure S1d, lung
Mann Whitney test
P value	0.1429
Exact or approximate P value?	Exact
P value summary	ns
Significantly different (P < 0.05)?	No
One- or two-tailed P value?	Two-tailed
Sum of ranks in column SB, BA	11.50 , 16.50
Mann-Whitney U	1.5
Difference between medians
Median of column SB	35.06, n=4
Median of column BA	40.00, n=3
Difference: Actual	4.945
Difference: Hodges-Lehmann	4.945
Figure S1e, spleen
Mann Whitney test
P value	>0.9999
Exact or approximate P value?	Exact
P value summary	ns
Significantly different (P < 0.05)?	No
One- or two-tailed P value?	Two-tailed
Sum of ranks in column SB, BA	21 , 70
Mann-Whitney U	15
Difference between medians
Median of column SB	40.00, n=3
Median of column BA	40.00, n=10
Difference: Actual	0
Difference: Hodges-Lehmann	0
Figure S1f, femoral muscles
Mann Whitney test
P value	0.2445
Exact or approximate P value?	Exact
P value summary	ns
Significantly different (P < 0.05)?	No
One- or two-tailed P value?	Two-tailed
Sum of ranks in column SB, BA	32.50 , 103.5
Mann-Whitney U	17.5
Difference between medians
Median of column SB	31.21, n=5
Median of column BA	40.00, n=11
Difference: Actual	8.79
Difference: Hodges-Lehmann	7.53

[truncated: 2 more sheets: Table S12, Table S13]
